# Supplementary material for: Factors Influencing the Development of Metachronous Fractures in Patients with Osteoporotic Vertebral Fractures Treated with Conservative Management or Vertebroplasty
Source: Diagnostics (Basel). 2025 Jan 13;15(2):160. doi: 10.3390/diagnostics15020160 (PMC11765220; doi:10.3390/diagnostics15020160)
Supplement: Supplementary file 1 [file diagnostics-15-00160-s001.zip]

Archive with 1 entries (1 files):
- diagnostics-3346275-supplementary.pdf
